# Supplementary material for: Molecular Lipopolysaccharide Di-Vaccine Protects from Shiga-Toxin Producing Epidemic Strains of Escherichia coli O157:H7 and O104:H4
Source: Vaccines (Basel). 2022 Nov 1;10(11):1854. doi: 10.3390/vaccines10111854 (PMC9692684; doi:10.3390/vaccines10111854)
Supplement: Supplementary file 1 [file vaccines-10-01854-s001.zip]

Archive with 1 entries (1 files):
- vaccines-1974051-supplementary.pdf
